# Supplementary material for: The Transient IFN Response and the Delay of Adaptive Immunity Feature the Severity of COVID-19
Source: Front Immunol. 2022 Jan 14;12:816745. doi: 10.3389/fimmu.2021.816745 (PMC8795972; doi:10.3389/fimmu.2021.816745)
Supplement: Supplementary file 2 [file Table_1.xlsx]

## Sheet: 工作表1
Table S1 The basic clinical information of healthy controls (n=6) and COVID-19 patients (n=18) enrolled in this study
Sample NO.	S1	S2	S3	S4	S5	S6	S7	S8	M1	M2	M3	M4	M5	A1	A2	A3	A4	A5	H1	H2	H3	H4	H5	H6
Severity	severe	severe	severe	severe	severe	severe	severe	severe	mild	mild	mild	mild	mild	asymptomatic	asymptomatic	asymptomatic	asymptomatic	asymptomatic	HC	HC	HC	HC	HC	HC
Age	73	46	67	65	62	57	63	66	35	36	42	49	32	49	59	40	31	22	66	36	31	31	24	32
Gender	Male	Male	Male	Female	Male	Female	Male	Male	Male	Male	Male	Female	Female	Female	Male	Male	Male	Male	Female	Female	Male	Male	Female	Female
sojourn history	Wuhan	Wuhan	Wuhan	Wuhan	Wuhan	Wuhan	Wuhan	Wuhan	Wuhan	Wuhan	Wuhan	Wuhan	Wuhan	South Africa	Russia	Russia	Mexico	Mexico
Symptom onset day	2020-01-20	2020-01-21	2020-01-17	2020-01-04	2020-01-11	2020-01-21	2020-01-08	2020-01-03	2020-01-09	2020-01-09	2020-01-18	2020-01-22	2020-01-21
First symptom	Fever	Fever/Cough	Fever/diarrhea	Fever/Cough	Fever/Cough	Cough	Fever/Cough	Fever	Cough	Cough	Fever/Cough	Fever/Cough	Fever	asymptomatic	asymptomatic	asymptomatic	asymptomatic	asymptomatic
Hospitalization date	2020-01-22	2020-01-22	2020-01-22	2020-01-20	2020-01-15	2020-01-23	2020-01-15	2020-01-11	2020-01-15	2020-01-16	2020-01-21	2020-01-23	2020-01-23	2020-09-05	2020-09-05	2020-09-05	2020-09-02	2020-09-02
Chronic basic disease	None	None	Bronchitis	Diabetes	None	None	COPD	Hyperpression	None	None	None	None	None	Hyperpression	Hyperpression	None	None	None
CT finding	Bilateral pneumonia	Unilateral pneumonia	Bilateral pneumonia	Unilateral pneumonia	Bilateral pneumonia	Bilateral pneumonia	Bilateral pneumonia	Bilaeral pneumonia	Bilateral pneumonia	Bilateral pneumonia	Bilaeral pneumonia	Bilaeral pneumonia	Unilateral pneumonia	Bilaeral pneumonia	Bilaeral pneumonia	Bilaeral pneumonia	Bilaeral pneumonia	Bilaeral pneumonia
Outcome-Time	Cure/2020/2/20	Cure/2020/3/8	Cure/2020/3/20	Cure/2020/3/9	Cure/2020/2/27	Cure/2020/3/7	Dead/2020/2/16	Dead/2020/2/16	Cure/2020/2/3	Cure/2020/1/27	Cure/2020/2/3	Cure/2020/2/8	Cure/2020/2/9	Cure/2020/9/11	Cure/2020/9/11	Cure/2020/10/2	Cure/2020/9/15	Cure/2020/9/30
1#sampling date	2020-01-23	2020-01-23	2020-01-24	2020-01-20	2020-01-16	2020-01-26	2020-01-15	2020-01-11	2020-01-19	1.12020/1/17	2020-01-23	2020-01-28	2020-01-28	2020-09-05	2020-09-05	2020-09-05	2020-09-05	2020-09-05
WOS	3	3	5	4	4	5	5	4	3	3	3	3	3	2	2	2	2	2
2#sampling date	2020-02-02	2020-02-02	2020-01-28	2020-01-28	2020-01-30	2020-01-29	2020-01-29	2020-01-31	2020-01-29	2020-01-22	2020-02-03	2020-02-06	2020-02-09	2020-09-12	2020-09-12	2020-09-14	2020-09-17	2020-09-14
WOS	6	6	6	6	5	6	7	7	4	3	4	3	3
3#sampling date		2020-04-07		2020-04-06	2020-03-29				2020-03-03		2020-03-03	2020-02-02	2020-03-09	0	0	2	0	2
WOS		0		0	0				0		0	0	0
