# Supplementary material for: The Transient IFN Response and the Delay of Adaptive Immunity Feature the Severity of COVID-19
Source: Front Immunol. 2022 Jan 14;12:816745. doi: 10.3389/fimmu.2021.816745 (PMC8795972; doi:10.3389/fimmu.2021.816745)
Supplement: Supplementary file 3 [file Table_2.xlsx]

## Sheet: Sheet1
Table S2 The values ​​of clinical indicators corresponding to Figure 1F
Cohort	Stage	Individual	NEUT%	LYMPH%	BASO%	RBC	HGB	MCH	RDW-SD	PLT	MPV	PCT	P-LCR	ALB	GLO	A/G	TB	DB	Bc-TR	AST	LDH	eGFR	CRP
Asymptomatic	Acute	A1	83	10.1	0.7	4.49	130	29	42.7	260	9.8	0.25	22.9	44.1	25	1.76	7.9	2.4	0.29	13	170	103.93
		A2	53.2	34.4	1.1		134	29.5	49.3	150	10.8	0.16	30.5	44.7						27.9	508		9.8
		A3	68.4	22.3	0.5	4.57	141	30.9	44.4	187	9.9	0.19	24.9	47.4	25.6	1.85	14.8	5.9	0.93	30	146	110.3
		A5	67.3	25.9		5.12	147	28.7	38.7	230	9.9	0.23	23.9	36.4	34.5	1.06	6.1	2.7	0.48	32	225	105.51
	Progression	A1	67.9	24.3	0.3	4.95	143	28.9	44	261	10.6	0.28	29.8	45	27	1.67	6.7	2.3	0.36	13	153	92.43
		A2	45.7	39.7	0.2	4.67	133	28.5	50	131	10.9	0.14	33	43.7	23	1.9	10.7	3	0.39	19	180	102.54
		A3	60	29.3	0.4	4.65	143	30.8	44.8	214	10	0.21	22.5	43.8	24.1	1.82	9.8	3.4		26		99.71
		A4	62.9	23.3	0.4	5.91	175	29.6	39.2	271	9.4	0.25	19.6	41.9	26.1	1.61	13.9	3.9	0.89	31	190
		A5	48.7	41	0.2	4.66	131	28.1	38.7	348	9.9	0.35	23.9	34.4	36.8	0.93	14	5.5	1.84	49	169	108.45
Mild	Acute	M2	77.4	17.5	0.2		151	29.9	38.4	250	10.1	0.25	25.7	48.9						29.3	491		5.8
		M3	62.5	26.4		4.73	144	30.4	44.5	151	11	0.17	34.3	41.4	21.3	1.94	6.6	3	0.93	45	314	107.56	12.75
	Progression	M2	49.1	37.1	0.3	4.93	149	30.2	38.6	225	10	0.23	24.9	45.8	25.7	1.78	12.3	3.7		23	176	102.55	1.31
		M3	65.3	25.9	0.7	5.05	154	30.5	43.8	412	9.8	0.4	23.4	42.8	25.2	1.7	9	3		33		110.65	1.33
		M4	58.2	27	0.4	3.57	109	30.5	40.1	302	9.2	0.28	18.2	33	27.8	1.19	5.1	1.3	0.26	8	156	93.46	2.64
		M5	68.3	21.1	0.4	3.63	112	30.9	37.8	201	10.8	0.22	31.4	40.3	23.3	1.73	7.2	1.9	0.36	12	133	119.9	4.48
	Recovery	M3	68.2	25.9	0.5	4.88	150	30.7	46.6	252	12	0.3	41.6	46.9	30.7	1.53	5.8	0.9	0.23	28	198	111.98	0.55
		M4	52.7	33.2	0.5	4.07	124	30.5	46	279	10.1	0.28	24.9	41.7	31.3	1.33	4.3	1.4	0.21	45	200		5
		M5	65.4	24.9	0.5	3.99	123	30.8	43	228	11.6	0.27	38	46	23.7	1.94	10.8	2.9	0.68	17	162	125.5	4.27
Severe	Acute	S2	65.9	13	0.3		159	31.2	43.2	171	9.8	0.17	22.4	46.6	24.3	1.92	11.9	2.7		24	205	92.26	32.6
		S3	67.4	26.3		4.9	125	31.6	39.3	93	11.9	0.11	39.6	31.4	19.8	1.59	6.7	2.9	1.24	36	489	49.1
		S4	90.9	7.1		4.06	118	29.1	41.2	118	11.9	0.14	40.3	34.6						52	1266		33.2
		S5	58.7	21.6		2.4	132	31.2	42.5	121	9.9	0.12	23.3	41.6	23.7	1.76	9.1	3.3	0.87	26	169	65.99	52.95
		S6	75.1	18.1	0.1	4.42	138	31.2	41	182	11.9	0.22	40.1	36.1						44	791		29.1
		S7	93	3.8		5.64	170	30.1	42.5	119	10.1	0.12	25	35.1	28	1.25	6.2	3.4	1.82	107	720	26.49	89.94
		S8	67.4	23.1			153	29.9	39.6	118	11.2	0.13	33.8	39.5	20.5	1.74	8.7	3.1	1.03	33.6	593	92.41	38.6
	Progression	S1	95.5	2.8		3.09	103	33.3	43.2	276	9.7	0.27	21.5	31.1	35.2	0.88	6.6	2.3	0.53	19	225	99.08	6.94
		S2	92.5	2.7	0.1	4.83	149	30.8	41.1	318	9	0.29	17.8	38.2	38.3	0.87	10.2	4.5	2.11	49	892	106.83	48.4
		S3	91.7	4	0.1	3.85	120	31.2	40.6	168	11.1	0.19	32.4	33.7	36.6	0.92	15.8	7.3	2.86	71	693		30.08
		S4	89.8	6.2	0.1	3.29	94	28.6	41.8	187	10.7	0.2	30.1	33.4	35.1	0.95	17.5	7.2	2.26	61	450		2.4
		S5	76.5	11.5	0.1	3.35	107	31.9	44.5	457	9.6	0.44	20.8	34.9	28.2	1.24	20.5	8.5	3.1	54	202	66.3	88.88
		S6	92.3	3.1		3.73	118	31.6	40.8	221	11.9	0.25	39.9	36.3						31.6	823		16.3
		S7	88.2	6.9	0.1	3.48	105	30.2	47.5	115	10.7	0.12	28.2	37.5	22.1	1.7	16	8.6	4.67	35	429	24.08	33.11
		S8	76.8	10.8	0.1	2.69	87	32.3	46.9	144	11.9	0.17	38.1	32.6	24.1	1.35	15.6	8.2	3.59	40	457	99.6	189.23
	Recovery	S2	63.5	24.1	0.7	5.14	150	29.2	48.3	263	9.9	0.26	23	46.2	25.7	1.8	10.2	1.9	0.29	19	198	104.01	6.44
		S4	62.2	28.1	0.8	4.62	137	29.7	44.9	192	10.8	0.21	29.7	45.6	27.3	1.67	7.3	2.2	0.44	24	313	100.95	0.44
		S5	57.2	32.6	0.3	4.16	129	31	47.6	199	9.3	0.19	18.5	44	25.5	1.73	8.7	2.8	0.47	18	146	86.68	5.03
