# Supplementary material for: The Transient IFN Response and the Delay of Adaptive Immunity Feature the Severity of COVID-19
Source: Front Immunol. 2022 Jan 14;12:816745. doi: 10.3389/fimmu.2021.816745 (PMC8795972; doi:10.3389/fimmu.2021.816745)
Supplement: Supplementary file 4 [file Table_3.xlsx]

## Sheet: Sheet1
Table S3 The top100 genes contained in PC1 and PC2 corresponding to Figure 1E
PC1	PC2
S100A8	RPL41
S100A9	MTRNR2L12
IFITM3	MT-ATP8
IFI27	S100A8
IFI6	MT-CO3
CST3	MT-CYB
ISG15	S100A9
LYZ	RPS2
LY6E	S100A12
S100A11	LYZ
S100A12	TAOK1
TYROBP	MT-CO2
FCN1	MT-CO1
S100A6	ACTG1
TYMP	COTL1
FCER1G	VCAN
LGALS1	CEBPD
IFITM2	CSTA
MT2A	TSPO
AIF1	NEAT1
FTL	AL138963.3
GRN	LTA4H
VCAN	GAPDH
SAT1	CST3
MTRNR2L12	IL1R2
IFI44L	MTRNR2L8
MNDA	MT-ND6
SERPINA1	TKT
MX1	RPLP0
PSAP	TALDO1
IRF7	OAZ1
S100A4	VIM
CTSS	HLA-DRB5
LST1	MS4A6A
CTSD	RETN
NEAT1	MNDA
SPI1	AC007952.4
CD14	NCF1
S100A10	IGLV3-19
PYCARD	ACTB
BST2	ALDH2
NCF1	LST1
OAZ1	FCGRT
MS4A6A	BRI3
ANXA2	RPS18
XAF1	FOS
PLAC8	PGD
VIM	SLC25A5
APOBEC3A	GCA
IFIT3	CD163
OAS1	CFP
C1orf162	EEF1A1
IFI30	PLBD1
CFD	AP1S2
STXBP2	KCTD12
TSPO	FCN1
IFNGR2	CEBPB
APLP2	CTSZ
PLBD1	NRGN
EPSTI1	NCF2
COTL1	S100A10
ACTB	CSF3R
TALDO1	CTSS
SRGN	CTSB
TNFSF13B	AHNAK
LGALS9	SPI1
BLVRB	CTSD
TIMP1	CAPG
MX2	LGALS3
CD68	ITGAM
CTSB	RBP7
PLSCR1	S100A4
TMSB10	HMGB2
FPR1	RNF130
IFI35	JCHAIN
FGR	CYBB
GAPDH	DYNLL1
TAOK1	FTL
MCL1	TNFAIP2
CAPG	SRM
TNFSF10	CD302
ARPC1B	IFI30
SLC11A1	HLA-DQA2
RNASE2	TXNL4A
FGL2	MEGF9
CYBB	SH3BGRL3
IFITM1	NUP214
SIGLEC1	POU2F2
VSIR	MEF2C
PGD	AL133415.1
TXN	H2AFY
ISG20	MPEG1
CEBPD	FPR1
IFI44	CDA
LILRB2	EHBP1L1
LILRA5	RAB32
FOS	RASSF2
CD163	HBB
VAMP5	CRTAP
ANXA5	MGST1
